# Supplementary material for: Identification of Synaptic Targets of Drosophila Pumilio
Source: PLoS Comput Biol. 2008 Feb 29;4(2):e1000026. doi: 10.1371/journal.pcbi.1000026 (PMC2265480; doi:10.1371/journal.pcbi.1000026)
Supplement: Table S2 — NRE_M8 Predictions (0.03 MB XLS) [file pcbi.1000026.s008.xls]

## Sheet: NRE_mat_w7.synaptic.th7.5.scan_
D. mel. gene annotaton				D. mel. 3UTR			putative ortholog D. pseudo. 3UTR			D. mel. 3UTR seq locatoin in genome
gene	name	FBgn	transcripts	length	matrix hits	putative polyA signal	length	matrix hits	putative polyA signal	coordinates	strand	chr
CG10617	CG10617	FBgn0030476	CG10617-RA	2223	8.345(886)a2, 7.667(1882)	AATAAA(13)	2358	10.04(459),8.345(1103)	AATAAA(89)	13096618-13098840,	+	chrX
CG11059	calsyntenin-1	FBgn0039928	CG11059-RA_RB	652	8.873(140)n, 8.873(203)n, 7.72(566)n	AATAAA(93)		NO_SEQ		1134646-1135297,	-	chr4
CG1210	Pk61C	FBgn0020386	CG1210-RA_RB_RC_RD_RE_RF_RG_RH	1488	9.798(882)n, 10.97(901)n, 9.799(1013)n	AATAAA(32)		NO_SEQ		124448-125935,	+	chr3L
CG12223	Dsp1	FBgn0011764	CG12223-RA_RB_RC	1089	10.97(44), 7.67(508)	ATTAAA(31)	759	NO_HIT	ATTAAA(60)	16068824-16069912,	+	chrX
CG12348	Sh	FBgn0003380	CG12348-RB	1134	8.349(124)a1, 9.799(612)a2	ATTAAA(34)	1238	8.349(124),9.799(605)	ATTAAA(33)	17660000-17660662,17661076-17661396,17661545-17661694,	-	chrX
CG14994	Gad1	FBgn0004516	CG14994-RA_RB_RC	1299	8.872(730), 8.595(950)	AATAAA(22)	1279	8.872(1134)	AATAAA(22)	4054698-4055996,	-	chr3L
CG1522	cac	FBgn0005563	CG1522-RA	2362	8.873(1015), 8.87(1392)	NO_POLYA_SIG	2749	9.119(940)	NO_POLYA_SIG	11664344-11666705,	-	chrX
CG1725	dlg1	FBgn0001624	CG1725-RA_RD	1572	9.8(367)a2, 10.97(1491)a4, 8.872(1529)a5	AATATA(11)	1778	10.72(44),9.8(263),8.872(950),10.72(1707),8.872(1735)	AATATA(11)	11148115-11149686,	+	chrX
CG1725	dlg1	FBgn0001624	CG1725-RC	1120	8.59(277), 8.59(783), 10.04(793)	ATTAAA(70)	613	7.67(467)	AATATA(13)	11130111-11131230,	+	chrX
CG17870	14-3-3zeta	FBgn0004907	CG17870-RA_RB_RC_RD_RE_RG	2068	10.04(275), 7.67(1451)a4, 9.8(1680)a6	AATAAA(13)	2473	8.872(568),8.349(1063),7.719(1138),7.67(1458),8.873(1643),9.8(1761)	ATTAAA(40)	5168253-5170320,	+	chr2R
CG17870	14-3-3zeta	FBgn0004907	CG17870-RF	2228	10.04(435), 7.67(1611)a4, 9.8(1840)a6	AATAAA(13)	2633	8.872(728),8.349(1223),7.719(1298),7.67(1618),8.873(1803),9.8(1921)	ATTAAA(40)	5167424-5167430,5168100-5170320,	+	chr2R
CG17907	Ace	FBgn0000024	CG17907-RA	1421	9.119(751), 8.875(814)a1, 9.798(1265)o3, 9.119(1351)	ATTAAA(28)	1714	8.875(927),8.872(1439),9.798(1555)	ATTAAA(32)	9053981-9055401,	-	chr3R
CG18445	CG18445	FBgn0033476	CG18445-RA	1184	8.345(370)a2, 8.346(399)	AATAAA(36)	1355	9.118(412),8.347(444),9.8(528)	AATAAA(49)	5096396-5097579,	-	chr2R
CG3139	syt	FBgn0004242	CG3139-RA_RB_RC	2129	10.97(434)a1, 8.875(1196)	ATTAAA(48)	2208	10.97(436)	AATAAA(50)	2773310-2775408,2775610-2775639,	-	chr2L
CG32490	complexin	FBgn0041605	CG32490-RA_RC	2782	8.346(430), 7.667(2689)a2	AATAAA(37)	2652	9.799(1223),7.667(2546)	AATAAA(57)	123280-124306,125511-127265,	+	chr3R
CG32490	complexin	FBgn0041605	CG32490-RG_RH_RI	2779	8.346(430), 7.667(2689)a2	AATAAA(34)	2649	9.799(1223),7.667(2546)	AATAAA(54)	123280-124306,125511-127262,	+	chr3R
CG32508	shakB	FBgn0003037	CG32508-RB	2578	8.347(927)a2, 9.8(1176)a3	NO_POLYA_SIG	3092	7.665(86),8.347(953),9.8(1202)	NO_POLYA_SIG	20443677-20445188,20445567-20445745,20445806-20445972,20447913-20447977,20448509-20448663,20449481-20449980,	-	chrX
CG3903	Gli	FBgn0001987	CG3903-RA_RB_RC_RD_RE	1032	8.873(490)a1, 10.04(609)	AATAAA(13)	1169	8.873(612),7.719(811)	AATAAA(13)	15734085-15735021,15735088-15735182,	-	chr2L
CG4260	alpha-Adaptin	FBgn0015567	CG4260-RA	1369	7.665(375)a2, 8.873(641), 8.873(1046)a3	AATAAA(22)	1638	9.796(207),7.665(476),8.873(1259),10.04(1317),7.667(1433)	AATAAA(22)	409687-411055,	-	chr2L
CG5393	apt	FBgn0015903	CG5393-RA_RB_RC_RD_RE	1176	10.97(688), 7.667(844)a2, 7.718(923), 9.118(1077)	NO_POLYA_SIG	1364	10.04(46),7.667(953)	NO_POLYA_SIG	18642093-18643268,	+	chr2R
CG6027	cdi	FBgn0004876	CG6027-RA	1738	9.798(223), 8.875(772), 9.796(1310)	AATAAA(24)	1666	10.72(522),9.118(1121)	AATAAA(22)	14870621-14872358,	-	chr3R
CG6203	Fmr1	FBgn0028734	CG6203-RA_RC_RD_RE	1821	7.666(1030), 8.872(1079)	AATATA(67)	2007	9.119(310),7.666(982)	NO_POLYA_SIG	5927154-5928974,	-	chr3R
CG6395	Csp	FBgn0004179	CG6395-RA	1979	7.666(109)a1, 8.872(1050), 7.666(1242)a2, 9.795(1303), 9.119(1519)a3, 7.666(1561), 7.666(1909)	AATAAA(17)	2508	9.119(123),7.666(1570),9.119(1917),8.347(2011)	AATAAA(44)	22189046-22191024,	+	chr3L
CG6395	Csp	FBgn0004179	CG6395-RB_RC	1358	8.872(429), 7.666(621)a1, 9.795(682), 9.119(898)a2, 7.666(940), 7.666(1288)	AATAAA(17)	1726	7.666(788),9.119(1135),8.347(1229)	AATAAA(44)	22189667-22191024,	+	chr3L
CG7719	gwl	FBgn0004461	CG7719-RA	367	9.795(218), 9.119(277)a2	AATAAA(27)	295	7.558(67),9.119(220)	AATAAA(6)	14575741-14576107,	+	chr3R
CG7734	shn	FBgn0003396	CG7734-RA_RB_RC	1202	8.872(480), 7.666(835), 7.72(913)a1, 8.875(983)a2, 8.873(1105)a3	AATAAA(9)	1386	7.72(1081),8.875(1157),8.873(1287)	AATAAA(9)	6280941-6282142,	+	chr2R
CG8095	scb	FBgn0003328	CG8095-RA_RB	786	9.797(281)a1, 8.873(664)	AATAAA(25)	556	9.799(326)	AATAAA(35)	10321438-10322223,	+	chr2R
CG8118	mam	FBgn0002643	CG8118-RA_RB	2445	9.795(7)n, 9.8(716)n, 8.875(1037)n	AATAAA(25)		NO_SEQ		9122626-9125070,	+	chr2R
CG8604	Amph	FBgn0027356	CG8604-RA	987	7.666(657), 8.873(826)	AATAAA(14)	1286	9.118(1089)	ATTAAA(11)	7675800-7676786,	+	chr2R
CG9113	AP-1gamma	FBgn0030089	CG9113-RA_RB_RC_RD	257	10.97(122)n, 8.873(136)n, 8.349(240)n	NO_POLYA_SIG		NO_SEQ		8855244-8855500,	+	chrX
CG9206	Gl	FBgn0001108	CG9206-RA	466	8.873(251), 9.797(455)	AATAAA(51)	579	9.119(256)	AATAAA(58)	13883071-13883536,	+	chr3L
Notations for some columns
FBgn: FlyBase gene ID
transcripts: the transcripts that share the same 3UTR. For example, CG6395-RB_RC means CG6395-RB and CG6395-RC, whose 3UTR are identical.
matrix hits: the sites in the 3UTR sequence whose matrix score is above the threshold 7.5. The format is: score(coordinate). The coordinate corresponds to the first position in the matrix an is referred to the stop codon (the first nucleotide of the stop codon as coordinate 1).
The suffixes in D. mel. matrix hits represent the conservation between D. mel. and D. pseudo. Example: a2 - the predicted site is aligned with the second predicted site in D. pseudo. o1 - the predicted site overlaps with the first predicted site in D. pseudo. n - correspondent 3'UTR sequence in D. pseudo is not available.
putative polyA signal: the number in the parentheses is the distance to the end of the 3UTR. The presence of a putative polyA signal provides more confidence that the 3UTR is complete.
