# Supplementary material for: Identification of Synaptic Targets of Drosophila Pumilio
Source: PLoS Comput Biol. 2008 Feb 29;4(2):e1000026. doi: 10.1371/journal.pcbi.1000026 (PMC2265480; doi:10.1371/journal.pcbi.1000026)
Supplement: Table S5 — Synaptic Gene List (0.04 MB XLS) [file pcbi.1000026.s011.xls]

## Sheet: synaptic_gene_tab
FlyBase ID	CG ID	Gene Symbol	FlyBase Term: synapse	GO
FBgn0000024	CG17907	Ace		GO:0045202 [C]synaptic junction
FBgn0000028	CG9151	acj6	Y	GO:0008039 [P]synaptic target recognition
FBgn0000054	CG15845	Adf1	Y	GO:0007416 [P]synaptogenesis
FBgn0000076	CG11937	amn	Y
FBgn0000115	CG6025	Arf72A		GO:0008099 [P]synaptic vesicle endocytosis
FBgn0000139	CG6677	ash2	Y
FBgn0000231		bss		GO:0007268 [P]synaptic transmission
FBgn0000319	CG9012	Chc		GO:0008021 [C]synaptic vesicle; GO:0016183 [P]synaptic vesicle coating; GO:0030129 [C]clathrin coat of synaptic vesicle
FBgn0000330	CG3035	cm		GO:0008021 [C]synaptic vesicle; GO:0016183 [P]synaptic vesicle coating
FBgn0000346	CG1618	comt	Y	GO:0016082 [P]synaptic vesicle priming
FBgn0000479	CG32498	dnc	Y
FBgn0000535	CG10952	eag	Y
FBgn0000543		ecd	Y
FBgn0000562	CG4051	egl	Y
FBgn0000635	CG3665	Fas2	Y
FBgn0000636	CG5803	Fas3		GO:0008039 [P]synaptic target recognition; GO:0016200 [P]synaptic target attraction
FBgn0001108	CG9206	Gl	Y
FBgn0001125		Got2		GO:0007416 [P]synaptogenesis; GO:0045213 [P]neurotransmitter receptor metabolism
FBgn0001145	CG1743	Gs2		GO:0007416 [P]synaptogenesis; GO:0045213 [P]neurotransmitter receptor metabolism
FBgn0001624	CG1725	dlg1		GO:0007273 [P]regulation of synapse
FBgn0001942	CG9075	eIF-4a	Y
FBgn0001987	CG3903	Gli	Y
FBgn0002526	CG10236	LanA	Y
FBgn0002638	CG10480	Bj1	Y
FBgn0002643	CG8118	mam	Y
FBgn0002774	CG11680	mle	Y
FBgn0003036	CG9907	para	Y
FBgn0003037	CG32508	shakB	Y
FBgn0003041	CG8114	pbl	Y
FBgn0003165	CG9755	pum	Y
FBgn0003301	CG9533	rut	Y
FBgn0003328	CG8095	scb	Y
FBgn0003353	CG3182	sei	Y
FBgn0003380	CG12348	Sh	Y
FBgn0003392	CG18102	shi	Y
FBgn0003396	CG7734	shn	Y
FBgn0003470	CG1977	alpha-Spec	Y	GO:0007274 [P]neuromuscular synaptic transmission
FBgn0003471	CG5870	beta-Spec	Y	GO:0007274 [P]neuromuscular synaptic transmission
FBgn0003710	CG1232	tipE	Y
FBgn0004120	CG5907	Frq	Y	GO:0007268 [P]synaptic transmission; GO:0008021 [C]synaptic vesicle; GO:0016083 [P]synaptic vesicle fusion; GO:0045202 [C]synaptic junction
FBgn0004145	CG3161	Vha16	Y
FBgn0004179	CG6395	Csp		GO:0008021 [C]synaptic vesicle; GO:0016079 [P]synaptic vesicle exocytosis; GO:0016083 [P]synaptic vesicle fusion; GO:0016191 [P]synaptic vesicle uncoating
FBgn0004242	CG3139	syt	Y
FBgn0004370	CG1817	Ptp10D	Y
FBgn0004461	CG7719	gwl	Y
FBgn0004462	CG7001	Pk17E	Y
FBgn0004516	CG14994	Gad1		GO:0007416 [P]synaptogenesis; GO:0045213 [P]neurotransmitter receptor metabolism
FBgn0004620	CG6992	Glu-RIIA	Y
FBgn0004624	CG18069	CaMKII		GO:0007273 [P]regulation of synapse
FBgn0004638	CG6033	drk	Y
FBgn0004650	CG11411	fs(1)N	Y
FBgn0004868	CG4422	Gdi		GO:0008021 [C]synaptic vesicle; GO:0016083 [P]synaptic vesicle fusion
FBgn0004876	CG6027	cdi	Y
FBgn0004907	CG17870	14-3-3zeta	Y
FBgn0004908	CG7435	Arf84F		GO:0008099 [P]synaptic vesicle endocytosis
FBgn0005563	CG1522	cac	Y
FBgn0005630	CG12052	lola	Y
FBgn0005632	CG1945	faf	Y
FBgn0005672	CG10334	spi	Y
FBgn0005775	CG7503	Con		GO:0016200 [P]synaptic target attraction
FBgn0010014	CG4209	CanB		GO:0008021 [C]synaptic vesicle; GO:0016083 [P]synaptic vesicle fusion
FBgn0010015	CG1455	CanA1		GO:0008021 [C]synaptic vesicle; GO:0016083 [P]synaptic vesicle fusion
FBgn0010085		Ssb	Y
FBgn0010105	CG17943	comm		GO:0007416 [P]synaptogenesis
FBgn0010348	CG8385	Arf79F		GO:0008099 [P]synaptic vesicle endocytosis
FBgn0010380	CG12532	Bap		GO:0008021 [C]synaptic vesicle; GO:0016183 [P]synaptic vesicle coating
FBgn0010395	CG1762	betaInt-nu	Y
FBgn0010516	CG8996	wal	Y
FBgn0010575	CG5580	sbb	Y
FBgn0010583	CG3727	dock	Y
FBgn0011230	CG14472	poe	Y
FBgn0011259	CG18405	Sema-1a	Y
FBgn0011745	CG6174	Arp87C	Y
FBgn0011764	CG12223	Dsp1	Y
FBgn0013342	CG17248	n-syb	Y
FBgn0013343	CG31136	Syx1A	Y
FBgn0013718	CG7867	nuf	Y
FBgn0013749	CG11027	Arf102F		GO:0008099 [P]synaptic vesicle endocytosis
FBgn0013750	CG8156	Arf51F		GO:0008099 [P]synaptic vesicle endocytosis
FBgn0013759	CG6703	Caki		GO:0016080 [P]synaptic vesicle targeting; GO:0016081 [P]synaptic vesicle docking
FBgn0013762	CG8203	Cdk5		GO:0016181 [P]synaptic vesicle transport
FBgn0013997	CG6827	Nrx	Y
FBgn0014380	CG9366	RhoL	Y
FBgn0014467	CG6103	CrebB-17A	Y
FBgn0015381	CG9019	dsf	Y
FBgn0015390	CG3064	futsch	Y	GO:0008582 [P]regulation of synaptic growth at neuromuscular junction
FBgn0015567	CG4260	alpha-Adaptin	Y	GO:0008021 [C]synaptic vesicle; GO:0016181 [P]synaptic vesicle transport; GO:0016183 [P]synaptic vesicle coating
FBgn0015614	CG11217	CanB2		GO:0008021 [C]synaptic vesicle; GO:0016083 [P]synaptic vesicle fusion
FBgn0015903	CG5393	apt	Y
FBgn0016032	CG2374	lbm	Y
FBgn0016078	CG8804	wun	Y
FBgn0016128		Rat\CamKII-I	Y
FBgn0016672	CG3028	Ipp	Y
FBgn0016753		Ctet\TeTxLC	Y
FBgn0019890	CG8954	CG8954	Y
FBgn0019966		Khc::sif	Y
FBgn0020386	CG1210	Pk61C	Y
FBgn0020429	CG7234	Glu-RIIB	Y
FBgn0021760	CG32435	chb	Y
FBgn0021796	CG5092	Tor	Y
FBgn0023031		l(2)59Ea	Y
FBgn0023095	CG11282	caps	Y
FBgn0023143	CG1782	Uba1	Y
FBgn0023388	CG1099	Dap160		GO:0008099 [P]synaptic vesicle endocytosis
FBgn0024179	CG10776	wit	Y
FBgn0024814	CG6948	Clc		GO:0008021 [C]synaptic vesicle; GO:0016183 [P]synaptic vesicle coating
FBgn0024832	CG7057	AP-50		GO:0008021 [C]synaptic vesicle; GO:0016183 [P]synaptic vesicle coating
FBgn0024833	CG9388	AP-47		GO:0008021 [C]synaptic vesicle; GO:0016183 [P]synaptic vesicle coating
FBgn0027356	CG8604	Amph	Y	GO:0008099 [P]synaptic vesicle endocytosis; GO:0045202 [C]synaptic junction
FBgn0027492	CG5643	BcDNA:LD34343	Y
FBgn0028044		l(3)S097907a	Y
FBgn0028552	CG3988	gammaSnap		GO:0016082 [P]synaptic vesicle priming
FBgn0028687	CG1341	Rpt1	Y
FBgn0028734	CG6203	Fmr1	Y	GO:0007268 [P]synaptic transmission; GO:0007416 [P]synaptogenesis; GO:0008582 [P]regulation of synaptic growth at neuromuscular junction
FBgn0029004	CG18042	lmg	Y
FBgn0029764	CG3249	CG3249	Y
FBgn0030089	CG9113	AP-1gamma		GO:0008021 [C]synaptic vesicle; GO:0016183 [P]synaptic vesicle coating
FBgn0030235	CG1691	Imp	Y
FBgn0030412	CG17762	tomosyn	Y
FBgn0030476	CG10617	CG10617		GO:0016083 [P]synaptic vesicle fusion
FBgn0030505	CG11172	NFAT	Y
FBgn0030600	CG32592	hiw	Y
FBgn0030816	CG16700	CG16700		GO:0008021 [C]synaptic vesicle
FBgn0030964	CG7103	Pvf1	Y
FBgn0031286	CG3862	CG3862	Y
FBgn0032653	CG5559	CG5559		GO:0016083 [P]synaptic vesicle fusion
FBgn0033313	CG8639	Cirl		GO:0008021 [C]synaptic vesicle; GO:0016083 [P]synaptic vesicle fusion
FBgn0033476	CG18445	CG18445	Y
FBgn0033714	CG8487	garz	Y
FBgn0033849	CG6119	CG6119		GO:0008021 [C]synaptic vesicle
FBgn0033886	CG13349	CG13349	Y
FBgn0035060	CG16932	Eps-15		GO:0008099 [P]synaptic vesicle endocytosis; GO:0016184 [P]synaptic vesicle retrieval
FBgn0035153	CG3371	CG3371	Y
FBgn0035397	CG11486	CG11486	Y
FBgn0035651	CG10977	CG10977	Y
FBgn0035892	CG7127	exo70		GO:0016080 [P]synaptic vesicle targeting; GO:0016081 [P]synaptic vesicle docking
FBgn0036145	CG7607	CG7607	Y
FBgn0036257	CG6811	RhoGAP68F	Y
FBgn0036273	CG10426	CG10426	Y
FBgn0036464	CG3020	CG3020		GO:0016083 [P]synaptic vesicle fusion
FBgn0036555	CG6017	CG6017	Y
FBgn0036718	CG3885	CG3885		GO:0016080 [P]synaptic vesicle targeting; GO:0016081 [P]synaptic vesicle docking
FBgn0037218	CG1107	auxillin		GO:0016191 [P]synaptic vesicle uncoating
FBgn0037233	CG9778	CG9778		GO:0016083 [P]synaptic vesicle fusion
FBgn0037391	CG2017	CG2017	Y
FBgn0037707	CG16788	RnpS1	Y
FBgn0037829	CG14691	CG14691		GO:0008021 [C]synaptic vesicle
FBgn0038263	CG7343	CG7343		GO:0008099 [P]synaptic vesicle endocytosis
FBgn0038659	CG14296	endoA	Y	GO:0008099 [P]synaptic vesicle endocytosis
FBgn0039132	CG5864	AP-1sigma		GO:0008021 [C]synaptic vesicle; GO:0016183 [P]synaptic vesicle coating
FBgn0039928	CG11059	calsyntenin-1		GO:0007268 [P]synaptic transmission; GO:0045211 [C]postsynaptic membrane
FBgn0040080	CG5692	raps	Y
FBgn0040275		Scer\UBP2	Y
FBgn0040483	CG18026	Caps		GO:0008021 [C]synaptic vesicle; GO:0016079 [P]synaptic vesicle exocytosis; GO:0016083 [P]synaptic vesicle fusion
FBgn0041087	CG8805	wun2	Y
FBgn0041605	CG32490	complexin		GO:0016079 [P]synaptic vesicle exocytosis
FBgn0042643		flexin	Y
FBgn0042644		exo84		GO:0016080 [P]synaptic vesicle targeting; GO:0016081 [P]synaptic vesicle docking
FBgn0042645		epsin-2		GO:0008099 [P]synaptic vesicle endocytosis
FBgn0042649		dynamin-2		GO:0016185 [P]synaptic vesicle budding
FBgn0043003		Cask		GO:0016080 [P]synaptic vesicle targeting; GO:0016081 [P]synaptic vesicle docking
FBgn0043007		BEST:LD10566	Y
FBgn0043012	CG6056	AP-2sigma		GO:0008021 [C]synaptic vesicle; GO:0016183 [P]synaptic vesicle coating
FBgn0043017		gammaSnap-2		GO:0016082 [P]synaptic vesicle priming
FBgn0043352		EP3208	Y
FBgn0043362	CG14001	Beach1	Y
FBgn0043364	CG4427	EP2237	Y
FBgn0044330		AP-2gamma		GO:0008099 [P]synaptic vesicle endocytosis
FBgn0044445		EP912	Y
FBgn0044446		EP851	Y
FBgn0044451		EP682	Y
FBgn0044452		EP3697	Y
FBgn0044455		EP3561	Y
FBgn0044459		EP3373	Y
FBgn0044461		EP3303	Y
FBgn0044462		EP3289	Y
FBgn0044463		EP3221	Y
FBgn0044465		EP2587	Y
FBgn0044466		EP2431	Y
FBgn0044468		EP2315	Y
FBgn0044471		EP1603	Y
FBgn0044472		EP1592	Y
FBgn0044474		EP1493	Y
FBgn0044475		EP1463	Y
FBgn0044476		EP1321	Y
FBgn0044477		EP1016	Y
FBgn0044870		Granulophilin		GO:0008021 [C]synaptic vesicle; GO:0016079 [P]synaptic vesicle exocytosis
FBgn0051272	CG31272	CG31272		GO:0030672 [C]synaptic vesicle membrane
FBgn0052604	CG32604	CG32604	Y
